# Supplementary material for: Thioredoxin-1 regulates self-renewal and differentiation of murine hematopoietic stem cells through p53 tumor suppressor
Source: Exp Hematol Oncol. 2022 Oct 31;11:83. doi: 10.1186/s40164-022-00329-3 (PMC9624023; doi:10.1186/s40164-022-00329-3)
Supplement: Supplementary file 5 — Additional file 5: Table S1. [file 40164_2022_329_MOESM5_ESM.xlsx]

## Sheet: Sheet1
Term	Overlap	P-value	Adjusted P-value	Old P-value	Old Adjusted P-value	Odds Ratio	Combined Score	Genes	- log10(p-vlaue)
Osteoclast differentiation	12/128	1.8912e-08	5.73034e-06	0	0	8.48416	150.878	PIRA1;LILRA6;CSF1R;PIRA2;PIRA4;PIRA11;PIRA7;PIRA6;GM14548;TREM2;PIRB;LILRA5	7.72326
C-type lectin receptor signaling pathway	7/112	0.000248217	0.0376048	0	0	5.65611	46.9525	CLEC4B2;CD209D;CLEC4B1;CD209E;CLEC7A;CD209F;CD209A	3.60517
Malaria	1949-04-01	0.0020828	0.210363	0	0	7.38757	45.6112	KLRA4;CD40;TLR9;MET	2.68135
Tuberculosis	7/178	0.00371048	0.281069	0	0	3.5589	19.9177	CD209D;CD209E;CLEC7A;CD209F;TLR9;CD209A;CTSS	2.43057
Phagosome	7/180	0.00394451	0.239037	0	0	3.51936	19.4812	CD209D;MSR1;CD209E;CLEC7A;CD209F;CD209A;CTSS	2.40401
Toll-like receptor signaling pathway	1999-05-01	0.00485891	0.245375	0	0	4.57059	24.3473	CD40;TLR9;TLR8;IRF5;TLR5	2.31346
African trypanosomiasis	1939-03-01	0.00907712	0.39291	0	0	6.96136	32.7323	PRKCG;TLR9;PLCB1	2.04205
Cytokine-cytokine receptor interaction	8/292	0.0162141	0.614107	0	0	2.47939	10.2197	NGFR;CSF1R;CD40;TNFSF15;TNFRSF19;IL6RA;IL6ST;CCR3	1.79011
Transcriptional misregulation in cancer	6/183	0.0162674	0.54767	0	0	2.96714	12.2204	CSF1R;NGFR;CD40;BCL6;PAX5;MET	1.78868
Pantothenate and CoA biosynthesis	2020-02-18	0.0165534	0.501569	0	0	10.0553	41.2384	VNN3;UPB1	1.78111
Measles	5/144	0.0220117	0.606321	0	0	3.14228	11.9915	CD209D;CD209E;CD209F;TLR9;CD209A	1.65735
Rap1 signaling pathway	6/209	0.0289217	0.730272	0	0	2.59802	9.20521	PRKCG;NGFR;CSF1R;DOCK4;PLCB1;MET	1.53878
Thyroid hormone synthesis	1973-03-01	0.0471015	1	0	0	3.71909	11.3635	PRKCG;PLCB1;ASGR2	1.32697
beta-Alanine metabolism	1932-02-01	0.0485324	1	0	0	5.65611	17.1127	ALDH3B1;UPB1	1.31397
Lysosome	4/124	0.0488849	0.987475	0	0	2.91928	8.81123	PSAP;AP1S2;CTSH;CTSS	1.31083
Salivary secretion	1978-03-01	0.055386	1	0	0	3.48068	10.0711	PRKCG;LYZ2;PLCB1	1.2566
Primary immunodeficiency	1936-02-01	0.0599136	1	0	0	5.02765	14.1521	CD40;RAG1	1.22247
Hematopoietic cell lineage	1994-03-01	0.0860947	1	0	0	2.88823	7.08282	CSF1R;ITGA1;IL6RA	1.06502
Neuroactive ligand-receptor interaction	7/348	0.0922241	1	0	0	1.82036	4.33888	P2RY6;EDNRB;GPR35;GZMA;PENK;TAC2;S1PR5	1.03516
ABC transporters	1948-02-01	0.0985563	1	0	0	3.77074	8.73728	ABCC3;ABCA9	1.00632
Tryptophan metabolism	1948-02-01	0.0985563	1	0	0	3.77074	8.73728	KYNU;KMO	1.00632
Melanogenesis	3/100	0.0991227	1	0	0	2.71493	6.27529	PRKCG;EDNRB;PLCB1	1.00383
Cholesterol metabolism	1949-02-01	0.102032	1	0	0	3.69379	8.43096	CYP27A1;APOC2	0.991265
Chagas disease (American trypanosomiasis)	3/103	0.105917	1	0	0	2.63586	5.91775	ACE;TLR9;PLCB1	0.975033
Amoebiasis	3/106	0.11289	1	0	0	2.56126	5.58698	PRKCG;FN1;PLCB1	0.947346
Endocrine and other factor-regulated calcium reabsorption	1955-02-01	0.123546	1	0	0	3.29083	6.88158	PRKCG;PLCB1	0.90817
Axon guidance	4/180	0.139052	1	0	0	2.01106	3.96764	NRP1;SEMA3D;L1CAM;MET	0.856823
Long-term depression	1961-02-01	0.146029	1	0	0	2.96714	5.70862	PRKCG;PLCB1	0.83556
Thiamine metabolism	2020-01-15	0.153573	1	0	0	6.03318	11.3037	AK8	0.813686
Sphingolipid signaling pathway	3/124	0.158029	1	0	0	2.18946	4.0395	PRKCG;PLCB1;S1PR5	0.801263
Primary bile acid biosynthesis	2020-01-16	0.162933	1	0	0	5.65611	10.2625	CYP27A1	0.787992
Metabolism of xenobiotics by cytochrome P450	1966-02-01	0.16535	1	0	0	2.74236	4.93538	CBR2;ALDH3B1	0.781595
Long-term potentiation	1967-02-01	0.169268	1	0	0	2.70143	4.79847	PRKCG;PLCB1	0.771426
Chemokine signaling pathway	4/197	0.174408	1	0	0	1.83752	3.20897	FGR;HCK;PLCB1;CCR3	0.758434
Focal adhesion	4/199	0.178757	1	0	0	1.81905	3.1319	PRKCG;ITGA1;FN1;MET	0.747736
Proteoglycans in cancer	4/203	0.187565	1	0	0	1.78321	2.98443	PRKCG;GPC1;FN1;MET	0.726848
NOD-like receptor signaling pathway	4/205	0.192021	1	0	0	1.76581	2.91385	NLRP1B;IFI204;MEFV;PLCB1	0.716651
Bacterial invasion of epithelial cells	1974-02-01	0.197082	1	0	0	2.44588	3.97245	FN1;MET	0.705354
Gastric acid secretion	1974-02-01	0.197082	1	0	0	2.44588	3.97245	PRKCG;PLCB1	0.705354
PI3K-Akt signaling pathway	6/357	0.203909	1	0	0	1.52097	2.41847	NGFR;CSF1R;ITGA1;FN1;IL6RA;MET	0.690564
Apoptosis	3/141	0.204814	1	0	0	1.92548	3.05315	NGFR;CTSH;CTSS	0.688641
Renin secretion	1976-02-01	0.205132	1	0	0	2.38152	3.77257	ACE;PLCB1	0.687966
Phenylalanine metabolism	2020-01-23	0.22563	1	0	0	3.93468	5.85819	ALDH3B1	0.646603
ECM-receptor interaction	1983-02-01	0.233552	1	0	0	2.18067	3.17145	ITGA1;FN1	0.631616
Histidine metabolism	2020-01-24	0.234197	1	0	0	3.77074	5.47358	ALDH3B1	0.630419
ErbB signaling pathway	1984-02-01	0.237635	1	0	0	2.15471	3.09636	PRKCG;NRG1	0.624091
Pathways in cancer	8/535	0.241089	1	0	0	1.35324	1.9251	PRKCG;CSF1R;EDNRB;FN1;IL6RA;PLCB1;IL6ST;MET	0.617822
Asthma	2020-01-25	0.242669	1	0	0	3.61991	5.126	CD40	0.614986
Glycosylphosphatidylinositol (GPI)-anchor biosynthesis	2020-01-25	0.242669	1	0	0	3.61991	5.126	PGAP1	0.614986
Gap junction	1986-02-01	0.24581	1	0	0	2.1046	2.95317	PRKCG;PLCB1	0.609401
Hypertrophic cardiomyopathy (HCM)	1986-02-01	0.24581	1	0	0	2.1046	2.95317	ACE;ITGA1	0.609401
Insulin secretion	1986-02-01	0.24581	1	0	0	2.1046	2.95317	PRKCG;PLCB1	0.609401
Fc gamma R-mediated phagocytosis	1987-02-01	0.249902	1	0	0	2.08041	2.88488	PRKCG;HCK	0.602231
Ras signaling pathway	4/233	0.257416	1	0	0	1.55361	2.10834	PRKCG;NGFR;CSF1R;MET	0.589364
Collecting duct acid secretion	2020-01-27	0.259335	1	0	0	3.35177	4.52367	SLC4A1	0.58614
TGF-beta signaling pathway	1991-02-01	0.266285	1	0	0	1.98896	2.63177	ZFYVE9;RGMB	0.574654
Mucin type O-glycan biosynthesis	2020-01-28	0.26753	1	0	0	3.23206	4.26155	C1GALT1C1	0.572628
Phosphatidylinositol signaling system	1998-02-01	0.294934	1	0	0	1.84689	2.25506	PRKCG;PLCB1	0.530274
Circadian entrainment	1999-02-01	0.299018	1	0	0	1.82824	2.20714	PRKCG;PLCB1	0.524303
AGE-RAGE signaling pathway in diabetic complications	2/101	0.307173	1	0	0	1.79203	2.11522	FN1;PLCB1	0.512618
Aldosterone synthesis and secretion	2/102	0.311243	1	0	0	1.77447	2.07112	PRKCG;PLCB1	0.5069
Th17 cell differentiation	2/102	0.311243	1	0	0	1.77447	2.07112	IL6RA;IL6ST	0.5069
Human cytomegalovirus infection	4/255	0.311503	1	0	0	1.41957	1.65571	PRKCG;IL6RA;PLCB1;CCR3	0.506538
HIF-1 signaling pathway	2/104	0.31937	1	0	0	1.74034	1.98644	PRKCG;IL6RA	0.495706
Pancreatic secretion	2/105	0.323425	1	0	0	1.72377	1.94577	PRKCG;PLCB1	0.490227
Renin-angiotensin system	1936-01-01	0.329925	1	0	0	2.51383	2.78756	ACE	0.481585
Parathyroid hormone synthesis, secretion and action	2/107	0.331516	1	0	0	1.69155	1.8676	PRKCG;PLCB1	0.479496
Toxoplasmosis	2/108	0.335551	1	0	0	1.67588	1.83003	CD40;TLR11	0.474241
Aldosterone-regulated sodium reabsorption	1938-01-01	0.344679	1	0	0	2.38152	2.53666	PRKCG	0.462586
Calcium signaling pathway	3/189	0.347477	1	0	0	1.43647	1.51843	PRKCG;EDNRB;PLCB1	0.459074
Cholinergic synapse	2/113	0.355615	1	0	0	1.60173	1.65604	PRKCG;PLCB1	0.44902
Huntington disease	3/192	0.35652	1	0	0	1.41403	1.45838	DNAH2;PLCB1;COX6A2	0.447916
Tyrosine metabolism	1940-01-01	0.359109	1	0	0	2.26244	2.31704	ALDH3B1	0.444774
Drug metabolism	2/114	0.359603	1	0	0	1.58768	1.62381	ALDH3B1;UPB1	0.444177
Glutamatergic synapse	2/114	0.359603	1	0	0	1.58768	1.62381	PRKCG;PLCB1	0.444177
Thyroid hormone signaling pathway	2/115	0.363582	1	0	0	1.57387	1.59237	PRKCG;PLCB1	0.439398
Natural killer cell mediated cytotoxicity	2/118	0.375462	1	0	0	1.53386	1.50257	PRKCG;KLRA4	0.425434
Intestinal immune network for IgA production	1943-01-01	0.380163	1	0	0	2.1046	2.03547	CD40	0.42003
Glycosphingolipid biosynthesis	1945-01-01	0.393815	1	0	0	2.01106	1.87405	ST8SIA1	0.404707
Platelet activation	2/125	0.402815	1	0	0	1.44796	1.3166	P2RY12;PLCB1	0.394894
Ether lipid metabolism	1947-01-01	0.407168	1	0	0	1.92548	1.7301	PLD4	0.390226
MAPK signaling pathway	4/294	0.408999	1	0	0	1.23126	1.1008	PRKCG;NGFR;CSF1R;MET	0.388278
Inflammatory mediator regulation of TRP channels	2/127	0.410528	1	0	0	1.42516	1.26884	PRKCG;PLCB1	0.386657
Relaxin signaling pathway	2/131	0.425805	1	0	0	1.38164	1.17961	EDNRB;PLCB1	0.370789
Kaposi sarcoma-associated herpesvirus infection	3/216	0.427936	1	0	0	1.25691	1.06684	HCK;IL6ST;CCR3	0.368621
FoxO signaling pathway	2/132	0.429593	1	0	0	1.37118	1.15853	BCL6;RAG1	0.366943
Serotonergic synapse	2/132	0.429593	1	0	0	1.37118	1.15853	PRKCG;PLCB1	0.366943
Dopaminergic synapse	2/135	0.440875	1	0	0	1.34071	1.09803	PRKCG;PLCB1	0.355685
Glycosaminoglycan biosynthesis	1953-01-01	0.445495	1	0	0	1.7075	1.38063	DSE	0.351157
Signaling pathways regulating pluripotency of stem cells	2/137	0.448328	1	0	0	1.32113	1.05985	IL6ST;KLF4	0.348404
Vascular smooth muscle contraction	2/140	0.459404	1	0	0	1.29282	1.00559	PRKCG;PLCB1	0.337806
VEGF signaling pathway	1958-01-01	0.475543	1	0	0	1.56031	1.15977	PRKCG	0.32281
Legionellosis	1958-01-01	0.475543	1	0	0	1.56031	1.15977	TLR5	0.32281
Pyrimidine metabolism	1958-01-01	0.475543	1	0	0	1.56031	1.15977	UPB1	0.32281
Inflammatory bowel disease (IBD)	1959-01-01	0.481355	1	0	0	1.53386	1.12148	TLR5	0.317535
Retrograde endocannabinoid signaling	2/150	0.495368	1	0	0	1.20664	0.847608	PRKCG;PLCB1	0.305072
Non-alcoholic fatty liver disease (NAFLD)	2/151	0.49888	1	0	0	1.19865	0.833525	IL6RA;COX6A2	0.302004
Allograft rejection	1963-01-01	0.503969	1	0	0	1.43647	0.984329	CD40	0.297596
Oxytocin signaling pathway	2/154	0.509325	1	0	0	1.1753	0.792936	PRKCG;PLCB1	0.293005
Central carbon metabolism in cancer	1964-01-01	0.509467	1	0	0	1.41403	0.953605	MET	0.292884
Non-small cell lung cancer	1966-01-01	0.520283	1	0	0	1.37118	0.895904	PRKCG	0.28376
Glycolysis / Gluconeogenesis	1967-01-01	0.525601	1	0	0	1.35071	0.868795	ALDH3B1	0.279344
Wnt signaling pathway	2/160	0.529784	1	0	0	1.13122	0.718649	PRKCG;PLCB1	0.275901
Amphetamine addiction	1968-01-01	0.530861	1	0	0	1.33085	0.842767	PRKCG	0.275019
Renal cell carcinoma	1968-01-01	0.530861	1	0	0	1.33085	0.842767	MET	0.275019
Acute myeloid leukemia	1969-01-01	0.536063	1	0	0	1.31156	0.817764	CSF1R	0.270784
Cortisol synthesis and secretion	1969-01-01	0.536063	1	0	0	1.31156	0.817764	PLCB1	0.270784
JAK-STAT signaling pathway	2/164	0.5431	1	0	0	1.10363	0.673725	IL6RA;IL6ST	0.26512
Adherens junction	1972-01-01	0.551326	1	0	0	1.25691	0.748403	MET	0.258592
Arrhythmogenic right ventricular cardiomyopathy (ARVC)	1972-01-01	0.551326	1	0	0	1.25691	0.748403	ITGA1	0.258592
B cell receptor signaling pathway	1972-01-01	0.551326	1	0	0	1.25691	0.748403	PIRB	0.258592
Bile secretion	1972-01-01	0.551326	1	0	0	1.25691	0.748403	ABCC3	0.258592
Melanoma	1972-01-01	0.551326	1	0	0	1.25691	0.748403	MET	0.258592
Inositol phosphate metabolism	1973-01-01	0.556301	1	0	0	1.2397	0.727013	PLCB1	0.25469
Cell adhesion molecules (CAMs)	2/170	0.562579	1	0	0	1.06468	0.612428	CD40;L1CAM	0.249816
Hepatocellular carcinoma	2/171	0.565768	1	0	0	1.05845	0.602864	PRKCG;MET	0.247362
Glioma	1975-01-01	0.566089	1	0	0	1.20664	0.686581	PRKCG	0.247115
cGMP-PKG signaling pathway	2/172	0.56894	1	0	0	1.0523	0.593476	EDNRB;PLCB1	0.244934
Pertussis	1976-01-01	0.570902	1	0	0	1.19076	0.667467	IRF8	0.243439
Alzheimer disease	2/175	0.578355	1	0	0	1.03426	0.566326	PLCB1;COX6A2	0.237805
Autoimmune thyroid disease	1978-01-01	0.580368	1	0	0	1.16023	0.631271	CD40	0.236296
Cardiac muscle contraction	1978-01-01	0.580368	1	0	0	1.16023	0.631271	COX6A2	0.236296
Salmonella infection	1978-01-01	0.580368	1	0	0	1.16023	0.631271	TLR5	0.236296
PPAR signaling pathway	1985-01-01	0.611894	1	0	0	1.06468	0.522967	CYP27A1	0.213324
Viral myocarditis	1987-01-01	0.62046	1	0	0	1.0402	0.496484	CD40	0.207286
Complement and coagulation cascades	1988-01-01	0.624672	1	0	0	1.02838	0.483884	F13A1	0.204348
Arachidonic acid metabolism	1989-01-01	0.628838	1	0	0	1.01683	0.471688	CBR2	0.201461
Antigen processing and presentation	1990-01-01	0.632957	1	0	0	1.00553	0.459882	CTSS	0.198626
Dilated cardiomyopathy (DCM)	1990-01-01	0.632957	1	0	0	1.00553	0.459882	ITGA1	0.198626
GABAergic synapse	1990-01-01	0.632957	1	0	0	1.00553	0.459882	PRKCG	0.198626
GnRH signaling pathway	1990-01-01	0.632957	1	0	0	1.00553	0.459882	PLCB1	0.198626
Protein digestion and absorption	1990-01-01	0.632957	1	0	0	1.00553	0.459882	COL14A1	0.198626
Morphine addiction	1992-01-01	0.641061	1	0	0	0.983671	0.437371	PRKCG	0.193101
Small cell lung cancer	1992-01-01	0.641061	1	0	0	0.983671	0.437371	FN1	0.193101
Chemical carcinogenesis	1994-01-01	0.648986	1	0	0	0.962742	0.416236	ALDH3B1	0.187765
Glycerophospholipid metabolism	1997-01-01	0.660548	1	0	0	0.932966	0.386887	PLD4	0.180096
Choline metabolism in cancer	1999-01-01	0.668045	1	0	0	0.914119	0.368755	PRKCG	0.175194
Glucagon signaling pathway	1/102	0.678982	1	0	0	0.887233	0.343502	PLCB1	0.168142
NF-kappa B signaling pathway	1/102	0.678982	1	0	0	0.887233	0.343502	CD40	0.168142
Regulation of actin cytoskeleton	2/217	0.694436	1	0	0	0.834081	0.304151	ITGA1;FN1	0.158367
TNF signaling pathway	1/110	0.706426	1	0	0	0.822707	0.285921	GM5431	0.150934
Viral carcinogenesis	2/229	0.722373	1	0	0	0.790373	0.257041	IL6ST;CCR3	0.141239
Leukocyte transendothelial migration	1/115	0.722378	1	0	0	0.786937	0.255917	PRKCG	0.141235
Neurotrophin signaling pathway	1/121	0.740386	1	0	0	0.747915	0.224811	NGFR	0.130542
Human immunodeficiency virus 1 infection	2/238	0.741891	1	0	0	0.760485	0.227045	PRKCG;AP1S2	0.12966
Human T-cell leukemia virus 1 infection	2/245	0.756253	1	0	0	0.738757	0.206393	NRP1;CD40	0.121333
Estrogen signaling pathway	1/134	0.775513	1	0	0	0.675356	0.171696	PLCB1	0.110411
Oxidative phosphorylation	1/134	0.775513	1	0	0	0.675356	0.171696	COX6A2	0.110411
Purine metabolism	1/136	0.78048	1	0	0	0.665425	0.164923	AK8	0.107638
Apelin signaling pathway	1/138	0.785337	1	0	0	0.655781	0.158464	PLCB1	0.104944
Systemic lupus erythematosus	1/143	0.797018	1	0	0	0.632851	0.14358	CD40	0.0985317
Fluid shear stress and atherosclerosis	1/143	0.797018	1	0	0	0.632851	0.14358	GPC1	0.0985317
Parkinson disease	1/144	0.799277	1	0	0	0.628457	0.140804	COX6A2	0.0973025
Adrenergic signaling in cardiomyocytes	1/148	0.808066	1	0	0	0.611471	0.130311	PLCB1	0.0925531
Phospholipase D signaling pathway	1/149	0.810203	1	0	0	0.607367	0.127833	PLCB1	0.0914063
Gastric cancer	1/150	0.812316	1	0	0	0.603318	0.125409	MET	0.0902751
MicroRNAs in cancer	2/281	0.819684	1	0	0	0.644112	0.128073	PRKCG;MET	0.0863535
mTOR signaling pathway	1/154	0.820536	1	0	0	0.587648	0.116235	PRKCG	0.0859023
Cushing syndrome	1/159	0.830309	1	0	0	0.569168	0.105841	PLCB1	0.0807602
Hippo signaling pathway	1/159	0.830309	1	0	0	0.569168	0.105841	RASSF4	0.0807602
Hepatitis B	1/163	0.837745	1	0	0	0.555201	0.0982938	PRKCG	0.0768883
Human papillomavirus infection	2/360	0.910009	1	0	0	0.502765	0.047411	ITGA1;FN1	0.0409542
Epstein-Barr virus infection	1/229	0.922634	1	0	0	0.395187	0.0318213	CD40	0.0349704
Thermogenesis	1/231	0.924354	1	0	0	0.391765	0.0308162	COX6A2	0.0341616
Endocytosis	1/269	0.950673	1	0	0	0.336423	0.017018	ZFYVE9	0.0219689
Herpes simplex virus 1 infection	1/433	0.99228	1	0	0	0.209002	0.00161966	TLR9	0.00336558

## Sheet: Sheet2
Term	Overlap	P-value	Adjusted P-value	Old P-value	Old Adjusted P-value	Odds Ratio	Combined Score	Genes	- log10(p-vlaue)
p53 signaling pathway	1971-06-01	0.000433593	0.131379	0	0	6.14597	47.5907	CDKN1A;ZMAT3;PERP;SERPINE1;PMAIP1;RPRM	3.36292
Phototransduction	2020-04-27	0.000478308	0.0724637	0	0	10.7744	82.3731	SLC24A1;GUCY2E;RCVRN;CALML4	3.32029
Protein digestion and absorption	1990-06-01	0.00151766	0.153284	0	0	4.84848	31.4695	COL18A1;COL15A1;COL3A1;COL5A2;ATP1A2;COL6A5	2.81883
Cholesterol metabolism	1949-04-01	0.00455919	0.345359	0	0	5.93692	32.0036	LIPG;PCSK9;APOA1;LRP2	2.34111
Drug metabolism	6/114	0.0049514	0.300055	0	0	3.82775	20.318	CDA;ALDH3A1;CES2E;GSTA3;CES2G;GSTT1	2.30527
PPAR signaling pathway	1985-05-01	0.00635786	0.321072	0	0	4.27807	21.6388	ME1;SCD3;APOA1;ACSBG1;CPT1C	2.19669
Hepatocellular carcinoma	7/171	0.00957144	0.414307	0	0	2.97714	13.8406	NQO1;CDKN1A;GSTA3;TGFA;GSTT1;WNT9A;WNT4	2.01902
Basal cell carcinoma	1963-04-01	0.0110422	0.418225	0	0	4.6176	20.8071	BMP4;CDKN1A;WNT9A;WNT4	1.95694
Metabolism of xenobiotics by cytochrome P450	1966-04-01	0.0129421	0.435717	0	0	4.40771	19.1615	ALDH3A1;GSTA3;GSTT1;CBR3	1.888
Fluid shear stress and atherosclerosis	6/143	0.0143031	0.433383	0	0	3.05149	12.9606	BMP4;NQO1;GSTA3;CAV1;GSTT1;CALML4	1.84457
Amphetamine addiction	1968-04-01	0.0143175	0.394383	0	0	4.27807	18.1659	CALML4;CACNA1C;PDYN;CREB5	1.84413
Breast cancer	6/147	0.0161853	0.40868	0	0	2.96846	12.2409	NOTCH3;CDKN1A;PGR;WNT9A;FGF23;WNT4	1.79088
African trypanosomiasis	1939-03-01	0.0163184	0.380345	0	0	5.59441	23.0235	HBB-B2;APOA1;HBB-BT	1.78732
Pathways in cancer	14/535	0.0165717	0.358658	0	0	1.90314	7.80301	NQO1;NOTCH3;CDKN1A;F2R;TGFA;GSTT1;CALML4;WNT9A;BMP4;GSTA3;IL2RA;PMAIP1;FGF23;WNT4	1.78063
Gastric acid secretion	1974-04-01	0.0189858	0.383514	0	0	3.9312	15.5835	KCNJ15;ATP1A2;CALML4;CFTR	1.72157
Cytokine-cytokine receptor interaction	9/292	0.0201295	0.381202	0	0	2.24159	8.7547	BMP4;GDF15;TNFSF4;IL2RA;LIF;TNFRSF10B;GDF3;CCL17;EDA2R	1.69617
Nitrogen metabolism	2020-02-17	0.022361	0.398552	0	0	8.55615	32.5171	CAR12;CAR8	1.65051
Mineral absorption	1944-03-01	0.0224963	0.378688	0	0	4.95868	18.8152	ATP1A2;MT2;TRPM6	1.64789
Proteoglycans in cancer	7/203	0.0225254	0.359221	0	0	2.50784	9.51251	CDKN1A;CAV1;WNT9A;FLNC;HSPG2;DCN;WNT4	1.64733
Cardiac muscle contraction	1978-04-01	0.0225647	0.341855	0	0	3.7296	14.1403	CACNG8;COX4I2;ATP1A2;CACNA1C	1.64657
Cushing syndrome	6/159	0.022844	0.329606	0	0	2.74443	10.3714	CDKN1A;RASD1;CACNA1C;WNT9A;WNT4;CREB5	1.64123
ECM-receptor interaction	1983-04-01	0.0275802	0.379855	0	0	3.50493	12.585	SV2C;ITGA7;COL6A5;HSPG2	1.5594
Insulin secretion	1986-04-01	0.0308838	0.406861	0	0	3.38266	11.7633	ATP1A2;CACNA1C;KCNN3;CREB5	1.51027
Complement and coagulation cascades	1988-04-01	0.0332102	0.419279	0	0	3.30579	11.2559	C1S1;CD59A;SERPINE1;F2R	1.47873
Histidine metabolism	2020-02-24	0.0426222	0.516581	0	0	6.06061	19.1235	ALDH3A1;ASPA	1.37036
Vitamin digestion and absorption	2020-02-24	0.0426222	0.496713	0	0	6.06061	19.1235	APOA1;PLB1	1.37036
Prostate cancer	1997-04-01	0.044916	0.504057	0	0	2.99906	9.30597	CDKN1A;TGFA;ETV5;CREB5	1.3476
Melanogenesis	4/100	0.0492685	0.533156	0	0	2.90909	8.75773	MC1R;CALML4;WNT9A;WNT4	1.30743
Folate biosynthesis	2020-02-26	0.049303	0.515131	0	0	5.59441	16.8379	TPH1;AKR1B8	1.30713
Aldosterone synthesis and secretion	4/102	0.0522949	0.528178	0	0	2.85205	8.41599	ATP1A2;CALML4;CACNA1C;CREB5	1.28154
Adrenergic signaling in cardiomyocytes	5/148	0.0539179	0.527004	0	0	2.457	7.17517	CACNG8;ATP1A2;CALML4;CACNA1C;CREB5	1.26827
Gastric cancer	5/150	0.0564859	0.534851	0	0	2.42424	6.9667	CDKN1A;WNT9A;FGF23;CDH17;WNT4	1.24806
Glutathione metabolism	1964-03-01	0.0580642	0.533135	0	0	3.40909	9.70297	GGT7;GSTA3;GSTT1	1.23609
Parathyroid hormone synthesis, secretion and action	4/107	0.060294	0.537326	0	0	2.71878	7.63574	CDKN1A;TRPV5;FGF23;CREB5	1.21973
Renal cell carcinoma	1968-03-01	0.0671574	0.581392	0	0	3.20856	8.6654	CDKN1A;TGFA;PAK6	1.17291
Hippo signaling pathway	5/159	0.0688994	0.579903	0	0	2.28702	6.11803	BMP4;TEAD4;SERPINE1;WNT9A;WNT4	1.16178
cAMP signaling pathway	6/211	0.0718762	0.588607	0	0	2.06807	5.44485	F2R;ATP1A2;CALML4;CACNA1C;CFTR;CREB5	1.14342
Thyroid hormone signaling pathway	4/115	0.0743585	0.592911	0	0	2.52964	6.57418	BMP4;NOTCH3;ATP1A2;WNT4	1.12867
Arrhythmogenic right ventricular cardiomyopathy (ARVC)	1972-03-01	0.0768563	0.597114	0	0	3.0303	7.7752	CACNG8;ITGA7;CACNA1C	1.11432
Thyroid hormone synthesis	1973-03-01	0.0793723	0.601245	0	0	2.98879	7.57242	ATP1A2;LRP2;CREB5	1.10033
Regulation of actin cytoskeleton	6/217	0.0797969	0.589719	0	0	2.01089	5.08408	CHRM4;F2R;PAK6;ITGA7;FGF23;PFN2	1.09801
Glioma	1975-03-01	0.0845105	0.609683	0	0	2.90909	7.18801	CDKN1A;TGFA;CALML4	1.07309
Renin secretion	1976-03-01	0.0871317	0.613974	0	0	2.87081	7.00575	CALML4;CACNA1C;CLCA3A1	1.05982
Alanine, aspartate and glutamate metabolism	1937-02-01	0.091673	0.631293	0	0	3.9312	9.39372	GFPT2;ASPA	1.03776
AMPK signaling pathway	4/126	0.0961412	0.647351	0	0	2.3088	5.40707	SCD3;CPT1C;CFTR;CREB5	1.01709
Tyrosine metabolism	1940-02-01	0.104579	0.688858	0	0	3.63636	8.21022	ALDH3A1;FAH	0.980555
ErbB signaling pathway	1984-03-01	0.109286	0.704545	0	0	2.5974	5.7501	CDKN1A;TGFA;PAK6	0.961436
MAPK signaling pathway	7/294	0.112151	0.707954	0	0	1.7316	3.78859	DUSP4;CACNG8;TGFA;MAPT;FLNC;CACNA1C;FGF23	0.950196
Estrogen signaling pathway	4/134	0.113652	0.702788	0	0	2.17096	4.721	TGFA;PGR;CALML4;CREB5	0.944422
Hypertrophic cardiomyopathy (HCM)	1986-03-01	0.115134	0.697715	0	0	2.537	5.48411	CACNG8;ITGA7;CACNA1C	0.938795
Dopaminergic synapse	4/135	0.115934	0.688786	0	0	2.15488	4.64319	CALY;CALML4;CACNA1C;CREB5	0.935788
Vasopressin-regulated water reabsorption	1943-02-01	0.117941	0.687232	0	0	3.38266	7.23069	ARHGDIG;CREB5	0.928336
Signaling pathways regulating pluripotency of stem cells	4/137	0.120558	0.68923	0	0	2.12342	4.49236	BMP4;LIF;WNT9A;WNT4	0.918803
PI3K-Akt signaling pathway	8/357	0.120648	0.67697	0	0	1.62974	3.4467	CDKN1A;IL2RA;F2R;TGFA;ITGA7;COL6A5;FGF23;CREB5	0.918479
Colorectal cancer	1988-03-01	0.121098	0.667142	0	0	2.47934	5.23426	CDKN1A;TGFA;PMAIP1	0.916861
Arachidonic acid metabolism	1989-03-01	0.124122	0.671591	0	0	2.45148	5.11498	EPHX2;PLB1;CBR3	0.90615
Dilated cardiomyopathy (DCM)	1990-03-01	0.127174	0.676029	0	0	2.42424	4.99928	CACNG8;ITGA7;CACNA1C	0.895603
TGF-beta signaling pathway	1991-03-01	0.130252	0.680453	0	0	2.3976	4.887	BMP4;HFE2;DCN	0.885217
Chemical carcinogenesis	1994-03-01	0.13964	0.717136	0	0	2.32108	4.56948	ALDH3A1;GSTA3;GSTT1	0.854989
Focal adhesion	5/199	0.140233	0.708175	0	0	1.82732	3.58968	CAV1;PAK6;ITGA7;FLNC;COL6A5	0.853151
Cocaine addiction	1948-02-01	0.141067	0.700709	0	0	3.0303	5.93492	PDYN;CREB5	0.850575
Taurine and hypotaurine metabolism	2020-01-11	0.141301	0.690554	0	0	6.61157	12.9379	GGT7	0.849853
Ubiquinone and other terpenoid-quinone biosynthesis	2020-01-11	0.141301	0.679593	0	0	6.61157	12.9379	NQO1	0.849853
Malaria	1949-02-01	0.145803	0.690284	0	0	2.96846	5.71578	HBB-B2;HBB-BT	0.836235
Fatty acid degradation	1950-02-01	0.150571	0.701892	0	0	2.90909	5.50785	ACSBG1;CPT1C	0.822259
Circadian entrainment	1999-03-01	0.155772	0.715134	0	0	2.20386	4.09777	RASD1;CALML4;CACNA1C	0.807511
Oxytocin signaling pathway	4/154	0.162843	0.736439	0	0	1.88902	3.42851	CDKN1A;CACNG8;CALML4;CACNA1C	0.788231
Glycosaminoglycan biosynthesis	1953-02-01	0.165053	0.735457	0	0	2.74443	4.94405	NDST3;HS6ST2	0.782376
Glucagon signaling pathway	3/102	0.165717	0.727713	0	0	2.13904	3.84487	CALML4;CPT1C;CREB5	0.780633
HIF-1 signaling pathway	3/104	0.172449	0.746457	0	0	2.0979	3.68739	CDKN1A;SERPINE1;TIMP1	0.76334
Endocrine and other factor-regulated calcium reabsorption	1955-02-01	0.174839	0.746144	0	0	2.64463	4.61194	TRPV5;ATP1A2	0.757362
Pancreatic secretion	3/105	0.175844	0.740009	0	0	2.07792	3.61176	ATP1A2;CLCA3A1;CFTR	0.754873
Fatty acid biosynthesis	2020-01-14	0.176259	0.731594	0	0	5.19481	9.01716	ACSBG1	0.75385
Thiamine metabolism	2020-01-15	0.187593	0.768117	0	0	4.84848	8.11385	AK1	0.726783
Cholinergic synapse	3/113	0.203629	0.822661	0	0	1.93081	3.0728	CHRM4;CACNA1C;CREB5	0.69116
Glycerolipid metabolism	1961-02-01	0.204688	0.816058	0	0	2.3845	3.78246	LIPG;AKR1B8	0.688908
cGMP-PKG signaling pathway	4/172	0.212491	0.836164	0	0	1.69133	2.61963	ATP1A2;CALML4;CACNA1C;CREB5	0.67266
Alzheimer disease	4/175	0.221152	0.859092	0	0	1.66234	2.50831	COX4I2;CALML4;CACNA1C;MAPT	0.655309
Human papillomavirus infection	7/360	0.22807	0.87475	0	0	1.41414	2.09025	NOTCH3;CDKN1A;ITGA7;WNT9A;COL6A5;WNT4;CREB5	0.641932
Non-small cell lung cancer	1966-02-01	0.229956	0.870957	0	0	2.20386	3.23938	CDKN1A;TGFA	0.638356
One carbon pool by folate	2020-01-19	0.231398	0.865598	0	0	3.82775	5.60237	ALDH1L2	0.635641
Long-term potentiation	1967-02-01	0.235036	0.868488	0	0	2.17096	3.14359	CALML4;CACNA1C	0.628865
Cortisol synthesis and secretion	1969-02-01	0.245216	0.895187	0	0	2.10804	2.96309	CACNA1C;CREB5	0.610451
Adipocytokine signaling pathway	1971-02-01	0.255412	0.921309	0	0	2.04866	2.79616	ACSBG1;CPT1C	0.592758
Bile secretion	1972-02-01	0.260514	0.928656	0	0	2.0202	2.71737	ATP1A2;CFTR	0.584169
Melanoma	1972-02-01	0.260514	0.917857	0	0	2.0202	2.71737	CDKN1A;FGF23	0.584169
Calcium signaling pathway	4/189	0.262681	0.914856	0	0	1.5392	2.05762	P2RX6;F2R;CALML4;CACNA1C	0.580571
Proximal tubule bicarbonate reclamation	2020-01-22	0.262699	0.904521	0	0	3.30579	4.41899	ATP1A2	0.580541
Phenylalanine metabolism	2020-01-23	0.272848	0.928911	0	0	3.16206	4.107	ALDH3A1	0.564079
Pancreatic cancer	1975-02-01	0.275821	0.928596	0	0	1.93939	2.49795	CDKN1A;TGFA	0.559373
Pertussis	1976-02-01	0.28092	0.935372	0	0	1.91388	2.43002	C1S1;CALML4	0.551417
Purine metabolism	3/136	0.287804	0.947878	0	0	1.60428	1.99809	GUCY2E;AK1;PDE9A	0.540902
Salivary secretion	1978-02-01	0.291111	0.948457	0	0	1.8648	2.30126	ATP1A2;CALML4	0.535942
Salmonella infection	1978-02-01	0.291111	0.938367	0	0	1.8648	2.30126	FLNC;PFN2	0.535942
Asthma	2020-01-25	0.292731	0.933657	0	0	2.90909	3.57382	FCER1A	0.533532
alpha-Linolenic acid metabolism	2020-01-25	0.292731	0.923931	0	0	2.90909	3.57382	PLB1	0.533532
Apelin signaling pathway	3/138	0.295297	0.922421	0	0	1.58103	1.9285	NOTCH3;SERPINE1;CALML4	0.529742
Rap1 signaling pathway	4/209	0.32414	1	0	0	1.39191	1.5681	F2R;CALML4;FGF23;PFN2	0.489268
Th1 and Th2 cell differentiation	1987-02-01	0.336649	1	0	0	1.67189	1.82021	NOTCH3;IL2RA	0.472823
GnRH signaling pathway	1990-02-01	0.351651	1	0	0	1.61616	1.68908	CALML4;CACNA1C	0.453888
IL-17 signaling pathway	1991-02-01	0.356626	1	0	0	1.5984	1.64806	FOSL1;CCL17	0.447787
Retinol metabolism	1991-02-01	0.356626	1	0	0	1.5984	1.64806	ALDH1A1;BCO1	0.447787
Biosynthesis of unsaturated fatty acids	1932-01-01	0.358148	1	0	0	2.27273	2.33365	SCD3	0.445937
Citrate cycle (TCA cycle)	1932-01-01	0.358148	1	0	0	2.27273	2.33365	OGDHL	0.445937
Galactose metabolism	1932-01-01	0.358148	1	0	0	2.27273	2.33365	AKR1B8	0.445937
beta-Alanine metabolism	1932-01-01	0.358148	1	0	0	2.27273	2.33365	ALDH3A1	0.445937
Hematopoietic cell lineage	1994-02-01	0.371468	1	0	0	1.54739	1.53237	CD59A;IL2RA	0.430079
Pentose and glucuronate interconversions	1934-01-01	0.375706	1	0	0	2.13904	2.09401	AKR1B8	0.425151
Wnt signaling pathway	3/160	0.377855	1	0	0	1.36364	1.32715	FOSL1;WNT9A;WNT4	0.422675
Fructose and mannose metabolism	1935-01-01	0.384305	1	0	0	2.07792	1.98716	AKR1B8	0.415324
Viral carcinogenesis	4/229	0.386454	1	0	0	1.27035	1.20777	CDKN1A;HPN;PMAIP1;CREB5	0.412903
Hepatitis B	3/163	0.389017	1	0	0	1.33854	1.26376	CDKN1A;HSPG2;CREB5	0.410031
JAK-STAT signaling pathway	3/164	0.392728	1	0	0	1.33038	1.24342	CDKN1A;IL2RA;LIF	0.405908
Nicotinate and nicotinamide metabolism	1936-01-01	0.392786	1	0	0	2.0202	1.88786	NMNAT2	0.405844
Renin-angiotensin system	1936-01-01	0.392786	1	0	0	2.0202	1.88786	CMA1	0.405844
Ras signaling pathway	4/233	0.398873	1	0	0	1.24854	1.14754	TGFA;PAK6;CALML4;FGF23	0.399165
Thyroid cancer	1937-01-01	0.40115	1	0	0	1.9656	1.79542	CDKN1A	0.396693
AGE-RAGE signaling pathway in diabetic complications	2/101	0.405538	1	0	0	1.44014	1.29979	COL3A1;SERPINE1	0.391968
Aldosterone-regulated sodium reabsorption	1938-01-01	0.409399	1	0	0	1.91388	1.70921	ATP1A2	0.387853
Pyruvate metabolism	1938-01-01	0.409399	1	0	0	1.91388	1.70921	ME1	0.387853
Fat digestion and absorption	1940-01-01	0.42556	1	0	0	1.81818	1.55336	APOA1	0.371039
Glycine, serine and threonine metabolism	1940-01-01	0.42556	1	0	0	1.81818	1.55336	CBS	0.371039
Bladder cancer	1941-01-01	0.433474	1	0	0	1.77384	1.48279	CDKN1A	0.363037
Human T-cell leukemia virus 1 infection	4/245	0.435839	1	0	0	1.18738	0.986102	FOSL1;CDKN1A;IL2RA;CREB5	0.360674
Insulin resistance	2/110	0.447993	1	0	0	1.32231	1.06179	GFPT2;CREB5	0.348729
TNF signaling pathway	2/110	0.447993	1	0	0	1.32231	1.06179	LIF;CREB5	0.348729
Carbohydrate digestion and absorption	1943-01-01	0.448979	1	0	0	1.69133	1.35438	ATP1A2	0.347774
Axon guidance	3/180	0.451145	1	0	0	1.21212	0.964808	PAK6;SLIT3;WNT4	0.345684
Hedgehog signaling pathway	1944-01-01	0.456571	1	0	0	1.65289	1.29588	LRP2	0.340491
C-type lectin receptor signaling pathway	2/112	0.457197	1	0	0	1.2987	1.01642	CALML4;CCL17	0.339897
Transcriptional misregulation in cancer	3/183	0.461855	1	0	0	1.19225	0.921018	CDKN1A;ETV4;ETV5	0.335494
Cellular senescence	3/185	0.468945	1	0	0	1.17936	0.893094	CDKN1A;SERPINE1;CALML4	0.328878
Oocyte meiosis	2/116	0.475336	1	0	0	1.25392	0.932582	PGR;CALML4	0.323
Ether lipid metabolism	1947-01-01	0.47873	1	0	0	1.54739	1.13983	PLB1	0.319909
ABC transporters	1948-01-01	0.485915	1	0	0	1.51515	1.09352	CFTR	0.31344
Tryptophan metabolism	1948-01-01	0.485915	1	0	0	1.51515	1.09352	TPH1	0.31344
Type II diabetes mellitus	1948-01-01	0.485915	1	0	0	1.51515	1.09352	CACNA1C	0.31344
Amino sugar and nucleotide sugar metabolism	1949-01-01	0.493	1	0	0	1.48423	1.04972	GFPT2	0.307153
Notch signaling pathway	1949-01-01	0.493	1	0	0	1.48423	1.04972	NOTCH3	0.307153
Neurotrophin signaling pathway	2/121	0.497487	1	0	0	1.2021	0.839293	ARHGDIG;CALML4	0.303219
Arginine and proline metabolism	1950-01-01	0.499989	1	0	0	1.45455	1.00825	CKMT1	0.30104
Cysteine and methionine metabolism	1950-01-01	0.499989	1	0	0	1.45455	1.00825	CBS	0.30104
Linoleic acid metabolism	1950-01-01	0.499989	1	0	0	1.45455	1.00825	PLB1	0.30104
Platelet activation	2/125	0.514774	1	0	0	1.16364	0.772687	COL3A1;F2R	0.288384
Alcoholism	3/199	0.517332	1	0	0	1.09639	0.722599	CALML4;PDYN;CREB5	0.286231
Neuroactive ligand-receptor interaction	5/348	0.523243	1	0	0	1.04493	0.676813	P2RX6;MC1R;CHRM4;F2R;PDYN	0.281297
Relaxin signaling pathway	2/131	0.539959	1	0	0	1.11034	0.684261	COL3A1;CREB5	0.267639
FoxO signaling pathway	2/132	0.544068	1	0	0	1.10193	0.670723	CDKN1A;PLK2	0.264347
Serotonergic synapse	2/132	0.544068	1	0	0	1.10193	0.670723	TPH1;CACNA1C	0.264347
Endometrial cancer	1958-01-01	0.552548	1	0	0	1.25392	0.743843	CDKN1A	0.25763
Pyrimidine metabolism	1958-01-01	0.552548	1	0	0	1.25392	0.743843	CDA	0.25763
Vascular smooth muscle contraction	2/140	0.576016	1	0	0	1.03896	0.573112	CALML4;CACNA1C	0.239566
Apoptosis	2/141	0.579893	1	0	0	1.03159	0.562127	PMAIP1;TNFRSF10B	0.236652
Glycolysis / Gluconeogenesis	1967-01-01	0.605125	1	0	0	1.08548	0.54526	ALDH3A1	0.218155
Phospholipase D signaling pathway	2/149	0.609973	1	0	0	0.976205	0.482577	F2R;FCER1A	0.214689
Fc epsilon RI signaling pathway	1968-01-01	0.610572	1	0	0	1.06952	0.527656	FCER1A	0.214263
Thermogenesis	3/231	0.618263	1	0	0	0.94451	0.45416	COX4I2;CPT1C;CREB5	0.208827
mTOR signaling pathway	2/154	0.627928	1	0	0	0.94451	0.439508	WNT9A;WNT4	0.20209
B cell receptor signaling pathway	1972-01-01	0.631625	1	0	0	1.0101	0.464101	IFITM1	0.199541
Bacterial invasion of epithelial cells	1974-01-01	0.641722	1	0	0	0.982801	0.435971	CAV1	0.192653
Hepatitis C	2/160	0.648621	1	0	0	0.909091	0.393551	CDKN1A;CLDN1	0.188009
Chronic myeloid leukemia	1976-01-01	0.651543	1	0	0	0.956938	0.409964	CDKN1A	0.186057
Tight junction	2/167	0.671601	1	0	0	0.870985	0.346731	CLDN1;CFTR	0.172889
Human cytomegalovirus infection	3/255	0.684005	1	0	0	0.855615	0.324954	CDKN1A;CALML4;CREB5	0.164941
Peroxisome	1984-01-01	0.688217	1	0	0	0.865801	0.323507	EPHX2	0.162275
Fc gamma R-mediated phagocytosis	1987-01-01	0.700955	1	0	0	0.835946	0.297021	ASAP3	0.15431
Viral myocarditis	1987-01-01	0.700955	1	0	0	0.835946	0.297021	CAV1	0.15431
Taste transduction	1988-01-01	0.705085	1	0	0	0.826446	0.288791	CACNA1C	0.151758
GABAergic synapse	1990-01-01	0.713175	1	0	0	0.808081	0.273154	CACNA1C	0.146804
Progesterone-mediated oocyte maturation	1990-01-01	0.713175	1	0	0	0.808081	0.273154	PGR	0.146804
Endocytosis	3/269	0.718284	1	0	0	0.811085	0.26838	CAV1;IL2RA;ASAP3	0.143704
Small cell lung cancer	1992-01-01	0.721044	1	0	0	0.790514	0.258542	CDKN1A	0.142038
Staphylococcus aureus infection	1995-01-01	0.732446	1	0	0	0.76555	0.238366	C1S1	0.135225
Glycerophospholipid metabolism	1997-01-01	0.739788	1	0	0	0.749766	0.225974	PLB1	0.130893
Phosphatidylinositol signaling system	1998-01-01	0.743383	1	0	0	0.742115	0.22007	CALML4	0.128787
Huntington disease	2/192	0.743862	1	0	0	0.757576	0.224166	COX4I2;CREB5	0.128508
T cell receptor signaling pathway	1/101	0.753875	1	0	0	0.720072	0.203441	PAK6	0.122701
Longevity regulating pathway	1/102	0.757276	1	0	0	0.713012	0.198237	CREB5	0.120746
Th17 cell differentiation	1/102	0.757276	1	0	0	0.713012	0.198237	IL2RA	0.120746
Chagas disease (American trypanosomiasis)	1/103	0.760631	1	0	0	0.70609	0.193192	SERPINE1	0.118826
Amoebiasis	1/106	0.77042	1	0	0	0.686106	0.17895	COL3A1	0.113273
Glutamatergic synapse	1/114	0.794617	1	0	0	0.637959	0.146664	CACNA1C	0.0998422
Leukocyte transendothelial migration	1/115	0.797457	1	0	0	0.632411	0.143132	CLDN1	0.0982927
Kaposi sarcoma-associated herpesvirus infection	2/216	0.800017	1	0	0	0.673401	0.150251	CDKN1A;CALML4	0.0969007
Natural killer cell mediated cytotoxicity	1/118	0.805745	1	0	0	0.616333	0.133121	TNFRSF10B	0.0938024
Cell cycle	1/123	0.818814	1	0	0	0.591279	0.118196	CDKN1A	0.0868148
Sphingolipid signaling pathway	1/124	0.821321	1	0	0	0.58651	0.11545	FCER1A	0.0854873
Inflammatory mediator regulation of TRP channels	1/127	0.828635	1	0	0	0.572656	0.107645	CALML4	0.0816366
Osteoclast differentiation	1/128	0.831007	1	0	0	0.568182	0.10518	FOSL1	0.0803956
Human immunodeficiency virus 1 infection	2/238	0.841641	1	0	0	0.611154	0.105364	PAK6;CALML4	0.074873
Oxidative phosphorylation	1/134	0.844563	1	0	0	0.542741	0.0916883	COX4I2	0.0733678
Ubiquitin mediated proteolysis	1/138	0.852993	1	0	0	0.527009	0.0837963	FBXO2	0.0690543
Insulin signaling pathway	1/139	0.855029	1	0	0	0.523218	0.0819465	CALML4	0.0680193
Systemic lupus erythematosus	1/143	0.862893	1	0	0	0.508582	0.0749977	C1S1	0.0640429
Measles	1/144	0.864792	1	0	0	0.505051	0.0733668	IL2RA	0.0630883
Parkinson disease	1/144	0.864792	1	0	0	0.505051	0.0733668	COX4I2	0.0630883
Retrograde endocannabinoid signaling	1/150	0.875647	1	0	0	0.484848	0.0643842	CACNA1C	0.057671
Non-alcoholic fatty liver disease (NAFLD)	1/151	0.87737	1	0	0	0.481638	0.0630112	COX4I2	0.0568174
Protein processing in endoplasmic reticulum	1/163	0.896278	1	0	0	0.44618	0.0488587	FBXO2	0.0475572
MicroRNAs in cancer	2/281	0.901134	1	0	0	0.517632	0.0538859	NOTCH3;CDKN1A	0.0452104
Influenza A	1/168	0.903272	1	0	0	0.4329	0.0440399	TNFRSF10B	0.0441817
Cell adhesion molecules (CAMs)	1/170	0.905935	1	0	0	0.427807	0.0422619	CLDN1	0.0429027
Necroptosis	1/176	0.913497	1	0	0	0.413223	0.0373866	TNFRSF10B	0.039293
Tuberculosis	1/178	0.91588	1	0	0	0.40858	0.0359019	CALML4	0.0381614
Phagosome	1/180	0.918198	1	0	0	0.40404	0.0344817	MARCO	0.0370637
Chemokine signaling pathway	1/197	0.935499	1	0	0	0.369174	0.0246149	CCL17	0.0289569
Epstein-Barr virus infection	1/229	0.958783	1	0	0	0.317586	0.0133675	CDKN1A	0.0182799
Olfactory transduction	2/1133	0.999994	1	0	0	0.12838	7.14064e-07	GUCY2E;CALML4	2.4156e-06
